# Supplementary material for: PULSE: A Fast Portable Unit for Lab-on-Site Electrochemistry
Source: Sensors (Basel). 2025 Jan 27;25(3):762. doi: 10.3390/s25030762 (PMC11821002; doi:10.3390/s25030762)
Supplement: Supplementary file 1 [file sensors-25-00762-s001.zip]

Archive with 1 entries (1 files):
- sensors-3366049-supplementary.xlsx
