# Supplementary material for: PULSE: A Fast Portable Unit for Lab-on-Site Electrochemistry
Source: Sensors (Basel). 2025 Jan 27;25(3):762. doi: 10.3390/s25030762 (PMC11821002; doi:10.3390/s25030762)
Supplement: Supplementary file 1 [file sensors-25-00762-s001.zip › sensors-3366049-supplementary.xlsx]

## Sheet: Sheet1
			Table S1:	Calibration of Ferri-Ferro CV peak oxidation values for both systems (n=3).
				PULSE System			Benchtop Instrument
				Concentration	Current	SD	Concentration	Current	SD
				mM	A	A	mM	A	A
				5	0.000131152	1.59745e-05	5	0.000131124	2.06343e-05
				4	0.000105465	1.08894e-05	4	0.000105352	1.50825e-05
				3	7.75621e-05	6.21999e-06	3	7.90507e-05	1.43779e-05
				2	5.30918e-05	4.34142e-06	2	5.30334e-05	8.4997e-06
				1	2.73866e-05	3.53579e-06	1	2.61149e-05	5.14013e-06
			Table S2:	Calibration of Ferri-Ferro performing CA in both systems (n=3).
				PULSE System			Benchtop Instrument
				Concentration	Current	SD	Concentration	Current	SD
				mM	μA	μA	mM	μA	μA
				5	4.8663	0.01173	5	4.87964	0.03416
				4	3.82035	0.07512	4	3.62311	0.0671
				3	2.6002	0.06953	3	2.5801	0.09305
				2	1.26855	0.07956	2	1.42057	0.02945
				1	0.68522	0.0499	1	0.59566	0.04802
			Table S3:	pH calibration data performing OCP in both systems (n=3).
				Benchtop Instrument			PULSE System
				pH	Potential (V)	SD (V)	pH	Potential (V)	SD (V)
				3	0.256	0	3	0.24789	5.00449e-05
				5	0.135	0.000816497	5	0.11889	0.000370876
				7	-0.005	0	7	-0.01447	8.68119e-05
				9	-0.10867	0.00287	9	-0.13387	0.000411342
				11	-0.233	0.01314	11	-0.22999	0.0041
